# Supplementary material for: Biochemical and MALDI-TOF Mass Spectrometric Characterization of a Novel Native and Recombinant Cystine Knot Miniprotein from Solanum tuberosum subsp. andigenum cv. Churqueña
Source: Int J Mol Sci. 2018 Feb 28;19(3):678. doi: 10.3390/ijms19030678 (PMC5877539; doi:10.3390/ijms19030678)
Supplement: Supplementary file 1 [file ijms-19-00678-s001.zip]

Archive with 2 entries (2 files):
- ijms-253828_Supplementary material.pdf
- Table S1.xlsx
