# Supplementary material for: Biochemical and MALDI-TOF Mass Spectrometric Characterization of a Novel Native and Recombinant Cystine Knot Miniprotein from Solanum tuberosum subsp. andigenum cv. Churqueña
Source: Int J Mol Sci. 2018 Feb 28;19(3):678. doi: 10.3390/ijms19030678 (PMC5877539; doi:10.3390/ijms19030678)
Supplement: Supplementary file 1 [file ijms-19-00678-s001.zip › Table S1.xlsx]

## Sheet: Hoja1
		Protein precursor	No	Range	Missed cleavages	Peptide Sequence	Theoretical mono MH+ mass	Signal Number (Fig. 5)	Observed mass	Error (ppm)
		QRDPDPICNKPCKTHDDCSGAWFCQACWNSARTCGPYVG	1	[ 1- 2]	0	QR	303.78
			2	[ 1- 13]	1	QRDPDPICNKPCK(2*Carbamidomethyl(C))	1627.77
			3	[ 1- 32]	2	QRDPDPICNKPCKTHDDCSGAWFCQACWNSAR(5*Carbamidomethyl(C))	3937.65
			5	[ 3- 13]	0	DPDPICNKPCK(2*Carbamidomethyl(C),)	1343.61
			6	[ 3- 32]	1	DPDPICNKPCKTHDDCSGAWFCQACWNSAR(5*Carbamidomethyl(C))	3653.49
			7	[ 3- 39]	2	DPDPICNKPCKTHDDCSGAWFCQACWNSARTCGPYVG(6*Carbamidomethyl(C))	4387.79
			8	[ 14- 32]	0	THDDCSGAWFCQACWNSAR(3*Carbamidomethyl(C),)	2328.9	3	2328.95	22.7576
			9	[ 14- 39]	1	THDDCSGAWFCQACWNSARTCGPYVG(4*Carbamidomethyl(C))	3063.2
			10	[ 33- 39]	0	TCGPYVG(1*Carbamidomethyl(C),)	753.324
		QRDPDPICNKPCKTHDDCSGAWFCQACWNSARTCGPYV	1	[ 1- 2]	0	QR	303.178
			2	[ 1- 13]	1	QRDPDPICNKPCK(2*Carbamidomethyl(C))	1627.77
			3	[ 1- 32]	2	QRDPDPICNKPCKTHDDCSGAWFCQACWNSAR(5*Carbamidomethyl(C))	3937.65
			5	[ 3- 13]	0	DPDPICNKPCK(2*Carbamidomethyl(C),)	1343.61
			6	[ 3- 32]	1	DPDPICNKPCKTHDDCSGAWFCQACWNSAR(5*Carbamidomethyl(C))	3653.49
			7	[ 3- 38]	2	DPDPICNKPCKTHDDCSGAWFCQACWNSARTCGPYV(6*Carbamidomethyl(C))	4330.77
			8	[ 14- 32]	0	THDDCSGAWFCQACWNSAR(3*Carbamidomethyl(C),)	2328.9	3	2328.95	22.7576
			9	[ 14- 38]	1	THDDCSGAWFCQACWNSARTCGPYV(4*Carbamidomethyl(C))	3006.18	4	3006.23	15.3018
			10	[ 33- 38]	0	TCGPYV(1*Carbamidomethyl(C),)	696.302
		pERDPDPICNKPCKTHDDCSGAWFCQACWNSARTCGPYVG	1	[ 1- 2]	0	QR(1*Pyro-glu(N-term),)	286.151
			2	[ 1- 13]	1	QRDPDPICNKPCK(1*Pyro-glu(N-term),2*Carbamidomethyl(C))	1610.74	2	1610.78	22.9708
			3	[ 1- 32]	2	QRDPDPICNKPCKTHDDCSGAWFCQACWNSAR(1*Pyro-glu(N-term),5*Carbamidomethyl(C))	3920.62	6	3920.8	44.6358
			5	[ 3- 13]	0	DPDPICNKPCK(2*Carbamidomethyl(C),)	1343.61
			6	[ 3- 32]	1	DPDPICNKPCKTHDDCSGAWFCQACWNSAR(5*Carbamidomethyl(C))	3653.49
			7	[ 3- 39]	2	DPDPICNKPCKTHDDCSGAWFCQACWNSARTCGPYVG(6*Carbamidomethyl(C))	4387.79
			8	[ 14- 32]	0	THDDCSGAWFCQACWNSAR(3*Carbamidomethyl(C),)	2328.9	3	2328.95	22.7576
			9	[ 14- 39]	1	THDDCSGAWFCQACWNSARTCGPYVG(4*Carbamidomethyl(C))	3063.2
			10	[ 33- 39]	0	TCGPYVG(1*Carbamidomethyl(C),)	753.324
		pERDPDPICNKPCKTHDDCSGAWFCQACWNSARTCGPYV	1	[ 1- 2]	0	QR(1*Pyro-glu(N-term),)	286.151
			2	[ 1- 13]	1	QRDPDPICNKPCK(1*Pyro-glu(N-term),2*Carbamidomethyl(C))	1610.74	2	1610.78	22.9708
			3	[ 1- 32]	2	QRDPDPICNKPCKTHDDCSGAWFCQACWNSAR(1*Pyro-glu(N-term),5*Carbamidomethyl(C))	3920.62	6	3920.8	44.6358
			5	[ 3- 13]	0	DPDPICNKPCK(2*Carbamidomethyl(C),)	1343.61
			6	[ 3- 32]	1	DPDPICNKPCKTHDDCSGAWFCQACWNSAR(5*Carbamidomethyl(C))	3653.49
			7	[ 3- 38]	2	DPDPICNKPCKTHDDCSGAWFCQACWNSARTCGPYV(6*Carbamidomethyl(C))	4330.77
			8	[ 14- 32]	0	THDDCSGAWFCQACWNSAR(3*Carbamidomethyl(C),)	2328.9	3	2328.95	22.7576
			9	[ 14- 38]	1	THDDCSGAWFCQACWNSARTCGPYV(4*Carbamidomethyl(C))	3006.18	4	3006.23	15.3018
			10	[ 33- 38]	0	TCGPYV(1*Carbamidomethyl(C),)	696.302
		RDPDPICNKPCKTHDDCSGAWFCQACWNSARTCGPYVG	1	[ 1- 12]	0	RDPDPICNKPCK(2*Carbamidomethyl(C),)	1499.71	1	1499.74	18.0035
			2	[ 1- 31]	1	RDPDPICNKPCKTHDDCSGAWFCQACWNSAR(5*Carbamidomethyl(C))	3809.59	5	3809.73	37.5369
			4	[ 13- 31]	0	THDDCSGAWFCQACWNSAR(3*Carbamidomethyl(C),)	2328.9	3	2328.95	22.7576
			5	[ 13- 38]	1	THDDCSGAWFCQACWNSARTCGPYVG(4*Carbamidomethyl(C))	3063.2
			6	[ 32- 38]	0	TCGPYVG(1*Carbamidomethyl(C),)	753.324
		RDPDPICNKPCKTHDDCSGAWFCQACWNSARTCGPYV	1	[ 1- 12]	0	RDPDPICNKPCK(2*Carbamidomethyl(C),)	1499.71	1	1499.74	18.0035
			2	[ 1- 31]	1	RDPDPICNKPCKTHDDCSGAWFCQACWNSAR(5*Carbamidomethyl(C))	3809.59	5	3809.73	37.5369
			3	[ 1- 37]	2	RDPDPICNKPCKTHDDCSGAWFCQACWNSARTCGPYV(6*Carbamidomethyl(C))	4486.87
			4	[ 13- 31]	0	THDDCSGAWFCQACWNSAR(3*Carbamidomethyl(C),)	2328.9	3	2328.95	22.7576
			5	[ 13- 37]	1	THDDCSGAWFCQACWNSARTCGPYV(4*Carbamidomethyl(C))	3006.18	4	3006.23	15.3018
			6	[ 32- 37]	0	TCGPYV(1*Carbamidomethyl(C),)	696.302
		pE indicates the N-term Pyro-glu

## Sheet: Hoja2
Theoretical Mono MH+ mass
286.151
286.151
303.178
303.78
696.302
696.302
696.302
753.324
753.324
753.324
1343.61
1343.61
1343.61
1343.61
1499.71
1499.71
1610.74
1610.74
1627.77
1627.77
2328.9
2328.9
2328.9
2328.9
2328.9
2328.9
3006.18
3006.18
3006.18
3063.2
3063.2
3063.2
3653.49
3653.49
3653.49
3653.49
3809.59
3809.59
3920.62
3920.62
3937.65
3937.65
4330.77
4330.77
4387.79
4387.79
4486.87
